# Supplementary material for: Women and girls in resource poor countries experience much greater exposure to household air pollutants than men: Results from Uganda and Ethiopia
Source: Environ Int. 2018 Oct;119:429–37. doi: 10.1016/j.envint.2018.07.002 (PMC6158151; doi:10.1016/j.envint.2018.07.002)
Supplement: Supplementary file 1 — Supplementary material [file mmc1.xlsx]

## Sheet: Grav Vs Optical
	Gravimetric versus Optical instrument results										Gravimteric	Optical	Difference (Optical - Gravimetric)	Mean (Optical and Grav)
	UGANDA										54.878	67.2	-12.322	61.039
	MicroPEM	Dylos		MicroPEM	Sidepak						52.9412	63.22	-10.2788	58.0806
	54.878	67.2		529.762	562.952						49.1803	58.79	-9.60967	53.9852
	52.9412	63.22		96.7742	112.8						141.304	151.68	-10.3757	146.492
	49.1803	58.79		90.3614	105.56						41.1765	55.89	-14.7135	48.5332
	141.304	151.68		186.275	226.3						48.6111	67.48	-18.8689	58.0456
	41.1765	55.89		189.024	208.1						66.6667	77.9048	-11.2381	72.2857
	48.6111	67.48		93.4066	121.35						18.2927	40.56	-22.2673	29.4263
	66.6667	77.9048		63.8298	71.1579						52.0833	62.1	-10.0167	57.0917
	18.2927	40.56									68.1818	85.95	-17.7682	77.0659
	52.0833	62.1									529.762	562.952	-33.1906	546.357
	68.1818	85.95									96.7742	112.8	-16.0258	104.787
											90.3614	105.56	-15.1986	97.9607
											186.275	226.3	-40.0255	206.287
Average	59.3316	73.0775		178.49	201.174						189.024	208.1	-19.0756	198.562
GM	53.0039	68.8964	0.769328	138.397	160.351						93.4066	121.35	-27.9434	107.378
											63.8298	71.1579	-7.32813	67.4939
	ETHIOPIA										42.68	65.58	-22.9	54.13
	MicroPEM	Dylos		MicroPEM	SidePak		MicroPEM	PATS+			55.56	86.28	-30.72	70.92
	42.68	65.58		246.835	276.142		62.5	104.5			127.66	153.49	-25.8304	140.575
	55.56	86.28					83.3333	119.186			246.835	276.142	-29.3061	261.489
	127.66	153.49									62.5	104.5	-42	83.5
											83.3333	119.186	-35.853	101.26
Average	75.2999	101.783		246.835	276.142		72.9167	111.843
												Bias	-20.9937			0	-21
												Stdev	10.3677			600	-21
												Lower LOA	-41.3144			0	-45
												Upper LOA	-0.67311			600	-45
																0	1.9
																600	1.9

## Sheet: UG_Sidepak Vs Dylos
	Dylos (PM2.5 est. (µg/m3)	SidePak PM2.5 est. (µg/m3)	Difference (Dylos - Sidepak) PM2.5 est. (µg/m3)	Mean (Dylos+Sidepak)/2
	493.5	560.3	-66.8	526.9
	316.7	392.1	-75.4	354.4
	92.1	143.1	-51	117.6
	429.4	532.3	-102.9	480.85
	321.6	398.2	-76.6	359.9
	104.57	154.3	-49.73	129.435
	92.3	134.6	-42.3	113.45
	22.6	50.4	-27.8	36.5
	88.3	134.4	-46.1	111.35
	56.3	78.4	-22.1	67.35
	30.5	54.5	-24	42.5
	24.4	35.6	-11.2	30
	10.9	23.9	-13	17.4
	18.7	18.7	0	18.7
	20.4	28.3	-7.9	24.35
	10.2	14.2	-4	12.2
	14.2	16.3	-2.1	15.25
	12.6	13.7	-1.1	13.15
	12.4	12.8	-0.4	12.6
	12	15.1	-3.1	13.55
	12.7	14.8	-2.1	13.75
	11.7	15.2	-3.5	13.45
	22.1	86.5	-64.4	54.3
	401.4	498.4	-97	449.9
	268.4	308.83	-40.43	288.615
	94.5	113.4	-18.9	103.95
	78.4	115.8	-37.4	97.1
	36.2	60	-23.8	48.1
	28.1	45.7	-17.6	36.9
	268.5	398.3	-129.8	333.4
	352.2	448.58	-96.38	400.39
	142.1	245.2	-103.1	193.65
	47.6	60.3	-12.7	53.95
	345.2	385.4	-40.2	365.3
	273.2	311.04	-37.84	292.12
	18.2	21.06	-2.86	19.63
	16.5	20.2	-3.7	18.35
	15.6	17.35	-1.75	16.475
	11.6	15.05	-3.45	13.325
	10.2	13.75	-3.55	11.975
	8.4	13.41	-5.01	10.905
	8.2	10.4	-2.2	9.3
	8.4	12.81	-4.41	10.605
	8	12.91	-4.91	10.455
	8.2	12.83	-4.63	10.515
	8.3	12.08	-3.78	10.19
	212.23	255.3	-43.07	233.765
	358.54	388.65	-30.11	373.595
	68.3	82.5	-14.2	75.4
	78.6	98.6	-20	88.6
	92.6	112.5	-19.9	102.55
	98.7	125.5	-26.8	112.1
	78.5	94.3	-15.8	86.4
	88.5	110.6	-22.1	99.55
	53.9	78.5	-24.6	66.2
	63.6	71.4	-7.8	67.5
	42.1	67.5	-25.4	54.8
	33.3	54.2	-20.9	43.75
	83	98.4	-15.4	90.7
	110.9	131.2	-20.3	121.05
	68.5	95.2	-26.7	81.85
	10.8	11.9	-1.1	11.35
	10.2	11.9	-1.7	11.05
	10.4	11.9	-1.5	11.15
	10	11.9	-1.9	10.95
	10	11.7	-1.7	10.85
	10.3	11.6	-1.3	10.95
	10	11	-1	10.5
	9.6	11.2	-1.6	10.4
	9.8	11.5	-1.7	10.65
	10.2	11.4	-1.2	10.8
	71.6	98.2	-26.6	84.9
	320.2	395.2	-75	357.7
	256.6	274.3	-17.7	265.45
	90.5	136.4	-45.9	113.45
	45.8	56.4	-10.6	51.1
	416.2	609.8	-193.6	513
	622.5	895.3	-272.8	758.9
	414.2	648.4	-234.2	531.3
	51.6	69.8	-18.2	60.7
	510.2	686	-175.8	598.1
	485.4	750.2	-264.8	617.8
	425.4	610.3	-184.9	517.85
	12.5	98.2	-85.7	55.35
	18.9	36.2	-17.3	27.55
	8.7	10.2	-1.5	9.45
	8.4	10	-1.6	9.2
	9.9	10.4	-0.5	10.15
	7.7	9.8	-2.1	8.75
	9.6	10	-0.4	9.8
	9.1	10	-0.9	9.55
	9.9	10.3	-0.4	10.1
	7.6	10.1	-2.5	8.85
	7.7	10	-2.3	8.85
	165.6	247.6	-82	206.6
	267.3	343.2	-75.9	305.25
	60.3	79.8	-19.5	70.05
	55.4	67.6	-12.2	61.5
	70.8	91.8	-21	81.3
	67.5	81.8	-14.3	74.65
	68.8	76.4	-7.6	72.6
	31.9	41.3	-9.4	36.6
	27.6	38.4	-10.8	33
	18.8	21.4	-2.6	20.1
	20.3	31.8	-11.5	26.05
	63.7	82.9	-19.2	73.3
	97.4	122.8	-25.4	110.1
	79.5	93	-13.5	86.25
	11.9	12.2	-0.3	12.05
	11.9	18	-6.1	14.95
	11.9	17.9	-6	14.9
	11.9	12.5	-0.6	12.2
	11.7	12.1	-0.4	11.9
	11.6	11.9	-0.3	11.75
	11.9	11	0.9	11.45
	11.2	12	-0.8	11.6
	11.5	12	-0.5	11.75
	11.2	13.9	-2.7	12.55
	50.3	72.4	-22.1	61.35
	10.9	11.6	-0.7	11.25
	47.5	64.3	-16.8	55.9
	10.5	12.4	-1.9	11.45
	23.8	34.4	-10.6	29.1
	46.9	63.8	-16.9	55.35
	32.7	45.3	-12.6	39
	12.6	14.6	-2	13.6
	19.8	27.8	-8	23.8
	14.5	22	-7.5	18.25
	18.2	25	-6.8	21.6
	24.4	30.4	-6	27.4
	21.3	27.4	-6.1	24.35
	29.9	39.9	-10	34.9
	8.6	10.6	-2	9.6
	8.8	10.5	-1.7	9.65
	8.4	10	-1.6	9.2
	8.4	9.8	-1.4	9.1
	8.8	10.4	-1.6	9.6
	9	10	-1	9.5
	8.8	10.2	-1.4	9.5
	8	10	-2	9
	8.6	10.4	-1.8	9.5
	8.8	10.2	-1.4	9.5
	38.8	56.4	-17.6	47.6
	297.3	354.4	-57.1	325.85
	250.6	291.6	-41	271.1
	20.5	12.6	7.9	16.55
	291.6	354.5	-62.9	323.05
	355.8	414.1	-58.3	384.95
	288.7	345.6	-56.9	317.15
	104.1	123	-18.9	113.55
	76.6	81.8	-5.2	79.2
	23	22.5	0.5	22.75
	578.8	612	-33.2	595.4
	322.5	452.5	-130	387.5
	342.4	382.7	-40.3	362.55
	12.5	13.5	-1	13
	12.7	12.7	0	12.7
	13.3	12	1.3	12.65
	12.7	12.1	0.6	12.4
	12	12.2	-0.2	12.1
	12.1	12.5	-0.4	12.3
	12.2	12.3	-0.1	12.25
	12.5	12.3	0.2	12.4
	12.3	12.6	-0.3	12.45
	12.3	10.5	1.8	11.4
	125.2	164.2	-39	144.7
	228.4	278.9	-50.5	253.65
	7.2	10	-2.8	8.6
	8.2	12	-3.8	10.1
	148.9	212.4	-63.5	180.65
	8.9	12.9	-4	10.9
	8.86	12.5	-3.64	10.68
	8.4	11.6	-3.2	10
	8.6	11.1	-2.5	9.85
	5.8	11.3	-5.5	8.55
	13.5	11.4	2.1	12.45
	9.6	11.8	-2.2	10.7
	25.6	43.1	-17.5	34.35
	14.1	20.7	-6.6	17.4
	8.8	13.2	-4.4	11
	9.2	11.9	-2.7	10.55
	9.5	11	-1.5	10.25
	9.7	11.7	-2	10.7
	9.8	11.3	-1.5	10.55
	9.4	11.1	-1.7	10.25
	9.6	11	-1.4	10.3
	8.61	11.1	-2.49	9.855
	9	11.3	-2.3	10.15
	12	11.1	0.9	11.55
	108.5	302.4	-193.9	205.45
	73.6	142.89	-69.29	108.245
	267.3	310.2	-42.9	288.75
	97.1	120.4	-23.3	108.75
	105.6	165.8	-60.2	135.7
	153.9	180.4	-26.5	167.15
	39.3	64.5	-25.2	51.9
	38.9	55.2	-16.3	47.05
	15.3	28.2	-12.9	21.75
	24.1	40.7	-16.6	32.4
	70.5	100.6	-30.1	85.55
	92.8	110.2	-17.4	101.5
	42.4	68.2	-25.8	55.3
	128.5	135	-6.5	131.75
	23.7	20.5	3.2	22.1
	17.9	15	2.9	16.45
	22.6	15.2	7.4	18.9
	15.8	14.2	1.6	15
	17.3	15	2.3	16.15
	20.5	15.2	5.3	17.85
	20.2	15.4	4.8	17.8
	43.2	75.6	-32.4	59.4
	167.9	256.4	-88.5	212.15
	68.6	92.8	-24.2	80.7
	35.4	42.2	-6.8	38.8
	10.8	12.3	-1.5	11.55									0.0382979
	10.6	12.5	-1.9	11.55
	10.7	14.1	-3.4	12.4
	33.6	52.4	-18.8	43
	261.7	312.5	-50.8	287.1
	164.3	212.9	-48.6	188.6
	52.3	86.1	-33.8	69.2
	23.3	39.4	-16.1	31.35
	12.2	13.6	-1.4	12.9
	10.4	18.4	-8	14.4
	15.3	14.7	0.6	15
	10	13.7	-3.7	11.85
	8.3	12	-3.7	10.15
	8.4	12.3	-3.9	10.35
	9	12.4	-3.4	10.7
	9.3	12	-2.7	10.65
	9.3	11.9	-2.6	10.6
	8.7	12	-3.3	10.35
	13.9	11.9	2	12.9
	10.6	17	-6.4	13.8
	33.7	47	-13.3	40.35
		Bias	-23.4486
		Stdev	42.5886
		Lower LOA	-106.922						0	-23
		Upper LOA	60.0251						800	-23
									0	-106.92
	* LOA = Limit of Agreement								800	-106.92
									0	60.3
									800	60.3

## Sheet: ET_SP Vs Dylos>SP Vs PATS+
	Dylos PM2.5 est (µg/m3)	SidePak PM2.5 (µg/m3)		PATS+ PM2.5 (µg/m3)	SidePak PM2.5 (µg/m3)		Dylos PM2.5 est (µg/m3)	PATS+ PM2.5 (µg/m3)			Dylos Versus SidePak_ET
	117.2	13.18		224.2	317.93		891.7	1338.68			Dylos (µg/m3)	Sidepak (µg/m3)	Difference (Dylos - Sidepak) µg/m3	Mean (SP+Dylos)/2																	PATS+ PM2.5 est (µg/m3)	Sidepak PM2.5 est (µg/m3)	Difference PM2.5 (PATS+ - Sidepak)	Mean
	5.3	13.02		14.54	31.68		608.7	2190.32			117.2	13.18	104.02	65.19																	224.2	317.93	-93.73	271.065
	847.4	1288.2		10	14.59		643.5	963.71			5.3	13.02	-7.72	9.16																	14.54	31.68	-17.14	23.11
	885	1472.33		10	5.53		15.9	10			847.4	1288.2	-440.8	1067.8																	10	14.59	-4.59	12.295
	180.4	293.03		10	5.65		14	10			885	1472.33	-587.33	1178.66																	10	5.53	4.47	7.765
	146.9	136.17		872.7	1559.52		34.5	12.76			180.4	293.03	-112.63	236.715																	10	5.65	4.35	7.825
	264.2	325.05		942.63	1154.57		21.2	12.19			146.9	136.17	10.73	141.535																	872.7	1259.52	-386.82	1066.11
	863.7	1070.47		52.74	60.87		7.6	10			264.2	325.05	-60.85	294.625																	942.63	1154.57	-211.94	1048.6
	690.5	984.47		10.42	7.55		8.2	10.04			863.7	1070.47	-206.77	967.085																	52.74	60.87	-8.13	56.805
	166.7	259.63		10.56	8.28		14.7	10.28			690.5	984.47	-293.97	837.485																	10.42	7.55	2.87	8.985
	23.6	51.07		13.19	12.53		13.9	10			166.7	259.63	-92.93	213.165																	10.56	8.28	2.28	9.42
	6.5	15.75		14.93	28.43		17.1	10			23.6	51.07	-27.47	37.335																	13.19	12.53	0.66	12.86
	2.1	9.45		640.4	784.93		25.8	10.06			6.5	15.75	-9.25	11.125																	14.93	28.43	-13.5	21.68
	2.2	7.73		420.15	562.28		24.9	10.14			2.1	9.45	-7.35	5.775																	640.4	784.93	-144.53	712.665
	8.1	9.93		349.98	471.8		33.9	11.96			2.2	7.73	-5.53	4.965																	420.15	562.28	-142.13	491.215
	5.9	9.52		140.23	163.53		27	10.15			8.1	9.93	-1.83	9.015																	349.98	471.8	-121.82	410.89
	6.5	7.93		15.62	53.51		20.7	10.44			5.9	9.52	-3.62	7.71																	140.23	163.53	-23.3	151.88
	6	8.63		34.89	30.5		10.5	10			6.5	7.93	-1.43	7.215																	15.62	53.51	-37.89	34.565
	6.2	8.95		31.46	40.83		17.5	10			6	8.63	-2.63	7.315																	34.89	30.5	4.39	32.695
	6.5	8.83		71.88	80.45		13.5	10			6.2	8.95	-2.75	7.575																	31.46	40.83	-9.37	36.145
	6.5	8.43		10.16	26.43		4.3	10			6.5	8.83	-2.33	7.665																	71.88	80.45	-8.57	76.165
	8.2	14.13		10	16.08		11.6	10.03			6.5	8.43	-1.93	7.465																	10.16	26.43	-16.27	18.295
	16.2	28.63		143.51	142.63		8.8	11.1			8.2	14.13	-5.93	11.165																	10	16.08	-6.08	13.04
	396	449.81		634.11	898.15		14.9	10			16.2	28.63	-12.43	22.415																	143.51	142.63	0.88	143.07
	80	22.35		11.63	22.58		26.2	14.39			396	449.81	-53.81	422.905																	634.11	898.15	-264.04	766.13
	10	9.75		13.46	31.8		17.1	12.37			80	22.35	57.65	51.175																	11.63	22.58	-10.95	17.105
	8	12.33		19.34	47.22		12.26	10.01			10	9.75	0.25	9.875																	13.46	31.8	-18.34	22.63
	10	14.05		189.48	186.25		27.6	10.37			8	12.33	-4.33	10.165																	19.34	47.22	-27.88	33.28
	11	13.7		17.12	41.53		87.7	26.66			10	14.05	-4.05	12.025																	189.48	186.25	3.23	187.865
	6	13.71		10	8.15		171.1	52.07			11	13.7	-2.7	12.35																	17.12	41.53	-24.41	29.325
	12	13.3		12.37	9.22		10.8	10.03			6	13.71	-7.71	9.855																	10	8.15	1.85	9.075						Total	Outside 95% Range
	67	14.18		10.07	8.8		10.8	14.98			12	13.3	-1.3	12.65																	12.37	9.22	3.15	10.795						190	5		0.0263158
	298.5	328.32		10	8.57		775.8	1170.04			67	14.18	52.82	40.59																	10.07	8.8	1.27	9.435
	357.5	394.15		10.02	12.33		551	287.64			298.5	328.32	-29.82	313.41																	10	8.57	1.43	9.285
	20.6	28.18		10	10.25		37.4	15.39			357.5	394.15	-36.65	375.825																	10.02	12.33	-2.31	11.175
	16	12.53		29.26	69.03		18.4	10.11			20.6	28.18	-7.58	24.39																	10	10.25	-0.25	10.125
	8	12.38		16.2	38.86		11.5	10.87			16	12.53	3.47	14.265																	29.26	69.03	-39.77	49.145
	8	10.42		716.39	772.17		10.5	10.02			8	12.38	-4.38	10.19				Outside Acceptable 95% range	Total												16.2	38.86	-22.66	27.53
	10	9.6		38.13	51.62		10.2	10			8	10.42	-2.42	9.21				7	186												716.39	772.17	-55.78	744.28
	11	16		10	6.83		11	10.02			10	9.6	0.4	9.8																	38.13	51.62	-13.49	44.875
	9	15.31		10	7.02		10.1	10			11	16	-5	13.5																	10	6.83	3.17	8.415
	9	15.4		10	8.18		19.9	10			9	15.31	-6.31	12.155					0.0376344												10	7.02	2.98	8.51
	9	9.4		10	7.97		10	10.06			9	15.4	-6.4	12.2																	10	8.18	1.82	9.09
	8	9.5		10	8.5		18.6	10.09			9	9.4	-0.4	9.2																	10	7.97	2.03	8.985
	10	10		10	7.03		16.4	22.4			8	9.5	-1.5	8.75																	10	8.5	1.5	9.25
	23.4	30.1		10	8.02		24.4	22.48			10	10	0	10																	10	7.03	2.97	8.515
	10	15.25		10	12.13		24.3	10			23.4	30.1	-6.7	26.75																	10	8.02	1.98	9.01
	896	1509.43		11.23	21.1		13.2	14.39			10	15.25	-5.25	12.625																	10	12.13	-2.13	11.065
	850.3	1626.13		95.81	118.35		8.5	12.37			896	1509.43	-613.43	1202.72																	11.23	21.1	-9.87	16.165
	745.4	810.88		32.53	63.52		5.3	10.07			850.3	1626.13	-775.83	1238.22																	95.81	118.35	-22.54	107.08
	561.7	622.96		263.38	572.05		5.2	10.37			745.4	810.88	-65.48	778.14																	32.53	63.52	-30.99	48.025
	380.5	415.88		10	19.55		5.8	26.66			561.7	622.96	-61.26	592.33																	363.38	572.05	-208.67	467.715
	170.3	261.72		10	17.17		35.6	52.07			380.5	415.88	-35.38	398.19																	10	19.55	-9.55	14.775
	231.2	362.55		612.23	959.08		5.8	10.03			170.3	261.72	-91.42	216.01																	10	17.17	-7.17	13.585
	32.7	44.86		1022.98	1135.54		8.5	10.5			231.2	362.55	-131.35	296.875																	712.23	959.08	-246.85	835.655
	43.9	55		10	12.58		22.5	14.99			32.7	44.86	-12.16	38.78																	1022.98	1135.54	-112.56	1079.26
	31.3	33.36		10	12.95		785.5	970.24			43.9	55	-11.1	49.45																	10	12.58	-2.58	11.29
	70.2	86.41		10	15.98		219.9	287.65			31.3	33.36	-2.06	32.33																	10	12.95	-2.95	11.475
	52.7	72.3		265.89	386.5		10.2	15.4			70.2	86.41	-16.21	78.305																	10	15.98	-5.98	12.99
	19.4	29.46		13.41	59.43		13.8	10.14			52.7	72.3	-19.6	62.5																	265.89	386.5	-120.61	326.195
	18.2	22.42		10	24.6		15	10.87			19.4	29.46	-10.06	24.43																	13.41	59.43	-46.02	36.42
	17.2	24.55		10	28.18		10.6	10.02			18.2	22.42	-4.22	20.31																	10	24.6	-14.6	17.3
	17.2	21.08		10	35.15		8.3	10			17.2	24.55	-7.35	20.875																	10	28.18	-18.18	19.09
	17.3	28.28		10	31.22		10.5	10.02			17.2	21.08	-3.88	19.14																	10	35.15	-25.15	22.575
	17.3	25.31		10	29.63		13.5	10			17.3	28.28	-10.98	22.79						0	-117.9										10	31.22	-21.22	20.61
	17.1	25.9		10	20.55		13.9	10			17.3	25.31	-8.01	21.305						1600	-117.9										10	29.63	-19.63	19.815
	17.9	21.84		10	24.62		13.8	10.06			17.1	25.9	-8.8	21.5						0	-589.34										10	20.55	-10.55	15.275
	17.6	15.23		10	23.5		23.7	10.04			17.9	21.84	-3.94	19.87						1600	-589.34										10	24.62	-14.62	17.31
	17.3	16		10	22.8		28.6	10			17.6	15.23	2.37	16.415						0	353.53										10	23.5	-13.5	16.75
	11	21.38		10	26.08		11.9	10.7			17.3	16	1.3	16.65						1600	353.53										10	22.8	-12.8	16.4
	10	48		10.39	32.28		19.3	29.7			11	21.38	-10.38	16.19																	10	26.08	-16.08	18.04
	545.49	698.16		432.76	508.75		13.5	13.57			10	48	-38	29																	10.39	32.28	-21.89	21.335
	41.2	56		32.72	80.4		13.8	13.97			545.49	698.16	-152.67	621.825																	432.76	508.75	-75.99	470.755
	779.3	1044.14		14.79	34.32		12.1	10.56			41.2	56	-14.8	48.6																	32.72	80.4	-47.68	56.56
	76	84		10	12.5		11.1	10			779.3	1044.14	-264.84	911.72																	14.79	34.32	-19.53	24.555
	885.2	1676.32		15.53	17.4		11	10			76	84	-8	80																	10	12.5	-2.5	11.25
	94.5	143.56		10	12.4		11	10			885.2	1676.32	-791.12	1280.76																	15.53	17.4	-1.87	16.465
	23.9	31.38		11.37	23.43		11	10			94.5	143.56	-49.06	119.03																	10	12.4	-2.4	11.2
	12	21.2		127.74	130.53		497.5	629.41			23.9	31.38	-7.48	27.64																	11.37	23.43	-12.06	17.4
	894.3	1537.28		11.59	18.7		132.4	207.99			12	21.2	-9.2	16.6																	127.74	130.53	-2.79	129.135
	366.6	429.88		10	7.98		12.3	51.27			894.3	1537.28	-642.98	1215.79																	11.59	18.7	-7.11	15.145
	14.6	31.65		10	9.65		384.8	413.09			366.6	429.88	-63.28	398.24																	10	7.98	2.02	8.99
	12.6	22.53		10	14.85		13.3	16.7			14.6	31.65	-17.05	23.125																	10	9.65	0.35	9.825
	12.3	27.55		10.07	25.88		12	19.13			12.6	22.53	-9.93	17.565																	10	14.85	-4.85	12.425
	12.2	21.58		10	26		12.4	19.83			12.3	27.55	-15.25	19.925																	10.07	25.88	-15.81	17.975
	11.5	20.55		12.24	29.47		11.6	10.18			12.2	21.58	-9.38	16.89																	10	26	-16	18
	11.4	10.45		10.02	30.72		11.1	10			11.5	20.55	-9.05	16.025																	12.24	29.47	-17.23	20.855
	11.3	10.18		10	26.2		11.2	10			11.4	10.45	0.95	10.925																	10.02	30.72	-20.7	20.37
	11.1	8.5		10	23.18		11.5	10			11.3	10.18	1.12	10.74																	10	26.2	-16.2	18.1
	11.7	5.85		10	17.4		11.7	10			11.1	8.5	2.6	9.8																	10	23.18	-13.18	16.59
	14.1	9.37		10	19.98		11.4	10			11.7	5.85	5.85	8.775																	10	17.4	-7.4	13.7
	15.3	23.16		10	19.28		11.5	10			14.1	9.37	4.73	11.735																	10	19.98	-9.98	14.99
	11.6	20.6		10	20.98		11.9	11.02			15.3	23.16	-7.86	19.23																	10	19.28	-9.28	14.64
	742.8	994.81		10	22.27		76.3	93.07			11.6	20.6	-9	16.1																	10	20.98	-10.98	15.49
	485.6	633.51		10.68	18.63		11.1	10.224			742.8	994.81	-252.01	868.805																	10	22.27	-12.27	16.135
	313.8	482.1		206.33	300.7		12.7	10.15			485.6	633.51	-147.91	559.555																	10.68	18.63	-7.95	14.655
	618.2	882.47		28.82	83.83		11.6	10			313.8	482.1	-168.3	397.95																	206.33	300.7	-94.37	253.515
	542.3	626.27		10.167	19		11.7	11.5			618.2	882.47	-264.27	750.335																	28.82	83.83	-55.01	56.325
	72.1	83.11		233.62	296.98		13	21.79			542.3	626.27	-83.97	584.285																	10.167	19	-8.833	14.5835
	26.5	38.05		120.41	175.88		11.8	10.56			72.1	83.11	-11.01	77.605																	233.62	296.98	-63.36	265.3
	522.3	681.67		94.78	110.56		11.6	10.56			26.5	38.05	-11.55	32.275																	120.41	175.88	-55.47	148.145
	285.3	338.45		395.74	466.56		771.8	1076.07			522.3	681.67	-159.37	601.985																	94.78	110.56	-15.78	102.67
	161	203.81		192.91	194.81		264	330.256			285.3	338.45	-53.15	311.875																	395.74	466.56	-70.82	431.15
	701.9	1087.05		156.096	122.83		12.2	10.154			161	203.81	-42.81	182.405																	192.91	194.81	-1.9	193.86
	59	91.63		10.914	26.166		12.2	10			701.9	1087.05	-385.15	894.475																	156.096	122.83	33.266	139.463
	56.9	76.28		13.3108	51.5		12.2	10			59	91.63	-32.63	75.315																	10.914	26.166	-15.252	18.54
	35.4	43.08		159.164	169.05		12.4	10			56.9	76.28	-19.38	66.59																	13.3108	51.5	-38.1892	32.4054
	12.5	32.68		123.42	356.05		12.5	10			35.4	43.08	-7.68	39.24																	159.164	169.05	-9.886	164.107
	11.7	23.32		18.14	24.25		11.9	10			12.5	32.68	-20.18	22.59																	123.42	356.05	-232.63	239.735
	11.4	18.45		10	6.116		11.9	10			11.7	23.32	-11.62	17.51																	18.14	24.25	-6.11	21.195
	11.5	17.43		10	5.9		11.6	10			11.4	18.45	-7.05	14.925																	10	6.116	3.884	8.058
	11.6	17.23		10	6.283		12	10			11.5	17.43	-5.93	14.465																	10	5.9	4.1	7.95
	11.6	17.36		10	5.583		11.9	10			11.6	17.23	-5.63	14.415																	10	6.283	3.717	8.1415
	11.6	15.9		10	5.63		12.5	10.01			11.6	17.36	-5.76	14.48																	10	5.583	4.417	7.7915
	12.9	14.8		10	5.85		12	10			11.6	15.9	-4.3	13.75																	10	5.63	4.37	7.815
	221.2	342.12		10.06	8.63		30.9	57.09			12.9	14.8	-1.9	13.85																	10	5.85	4.15	7.925
	60.7	40.6		10	6.38		67.7	90.32			221.2	342.12	-120.92	281.66																	10.06	8.63	1.43	9.345
	665.2	926.36		10	10.02						60.7	40.6	20.1	50.65																	10	6.38	3.62	8.19
	698.6	1061.86		10.469	11.8						665.2	926.36	-261.16	795.78																	10	10.02	-0.02	10.01
	581.6	1051.71		24.11	85.3						698.6	1061.86	-363.26	880.23																	10.469	11.8	-1.331	11.1345
	45	59.83		35.42	113.15						581.6	1051.71	-470.11	816.655																	24.11	85.3	-61.19	54.705
	22.1	31.15		10.251	203.53						45	59.83	-14.83	52.415																	35.42	113.15	-77.73	74.285
	498.5	650.32		10.33	42.36						22.1	31.15	-9.05	26.625																	10.251	203.53	-193.279	106.891
	5.6	14.45		748.42	1012.38						498.5	650.32	-151.82	574.41																	10.33	42.36	-32.03	26.345
	3.5	11.07		2001.92	2032.36						5.6	14.45	-8.85	10.025																	748.42	1012.38	-263.96	880.4
	4.2	11.47		810	1394.38						3.5	11.07	-7.57	7.285																	2001.92	2032.36	-30.438	2017.14
	13.7	27.28		250	447.1						4.2	11.47	-7.27	7.835																	810	1394.38	-584.38	1102.19
	13.5	16.75		284.71	57.68						13.7	27.28	-13.58	20.49																	250	447.1	-197.1	348.55
	13	20.58		183.66	50.86						13.5	16.75	-3.25	15.125																	284.71	57.68	227.03	171.195
	3.8	13.77		18.344	7.433						13	20.58	-7.58	16.79																	183.66	50.86	132.8	117.26
	13.6	17.31		10.41	10.533						3.8	13.77	-9.97	8.785																	18.344	7.433	10.911	12.8885
	8.5	12.72		61.53	501.38						13.6	17.31	-3.71	15.455																	10.41	10.533	-0.123	10.4715
	8.6	11.47		10.746	262.18						8.5	12.72	-4.22	10.61																	361.53	501.38	-139.85	431.455
	8.8	11.68		10	12.66						8.6	11.47	-2.87	10.035																	10.746	262.18	-251.434	136.463
	8.4	14.13		10	3.58						8.8	11.68	-2.88	10.24																	10	12.66	-2.66	11.33
	6.6	12.33		10	3.88						8.4	14.13	-5.73	11.265																	10	3.58	6.42	6.79
	6.5	11.02		10	3.55						6.6	12.33	-5.73	9.465																	10	3.88	6.12	6.94
	6	10.02		10	4.216						6.5	11.02	-4.52	8.76																	10	3.55	6.45	6.775
	7	10.05		10	5.01						6	10.02	-4.02	8.01																	10	4.216	5.784	7.108
	421.1	651.56		10	5.75						7	10.05	-3.05	8.525																	10	5.01	4.99	7.505
	65	74.34		10	4.766						421.1	651.56	-230.46	536.33																	10	5.75	4.25	7.875
	11.3	11.45		10	4.683						65	74.34	-9.34	69.67																	10	4.766	5.234	7.383
	11.4	13.78		10.04	4.55						11.3	11.45	-0.15	11.375																	10	4.683	5.317	7.3415
	785.1	1241.04		159.241	227.41						11.4	13.78	-2.38	12.59																	10.04	4.55	5.49	7.295
	738.3	1185.05		51.3	78.52						785.1	1241.04	-455.94	1013.07																	159.241	227.41	-68.169	193.326
	11.4	12.55		10	16.708						738.3	1185.05	-446.75	961.675																	51.3	78.52	-27.22	64.91
	625.2	1471.7		10	10.76						11.4	12.55	-1.15	11.975																	10	16.708	-6.708	13.354
	788.8	1959.23		10	11.376						625.2	1471.7	-846.5	1048.45																	10	10.76	-0.76	10.38
	861.1	1322.17		1546.76	1873.77						788.8	1959.23	-1170.43	1374.01																	10	11.376	-1.376	10.688
	582	812.88		67.65	796.68						861.1	1322.17	-461.07	1091.63																	1546.76	1873.77	-327.01	1710.26
	756.5	2131.93		10	10.11						582	812.88	-230.88	697.44																	567.65	796.68	-229.03	682.165
	846.9	1632.47		456.45	522.351						756.5	2131.93	-1375.43	1444.21																	10	10.11	-0.11	10.055
	22.8	204.91		1045	1489.89						846.9	1632.47	-785.57	1239.68																	456.45	522.351	-65.901	489.4
	11.9	24.73		712.2	1121.12						22.8	204.91	-182.11	113.855																	1045	1289.89	-244.89	1167.45
	11.9	23.16		426.23	500.82						11.9	24.73	-12.83	18.315																	712.2	1121.12	-408.92	916.66
	11.9	20.76		900.56	1500.38						11.9	23.16	-11.26	17.53																	426.23	500.82	-74.59	463.525
	12.3	20.36		518.5	900.26						11.9	20.76	-8.86	16.33																	900.56	1100.38	-199.82	1000.47
	12.9	23.96		14.3	21.036						12.3	20.36	-8.06	16.33																	518.5	900.26	-381.76	709.38
	12.9	23.55		11.2	13.647						12.9	23.96	-11.06	18.43																	14.3	21.036	-6.736	17.668
	12	15.416		11.8	10						12.9	23.55	-10.65	18.225																	11.2	13.647	-2.447	12.4235
	11.8	11.16		10.9	10						12	15.416	-3.416	13.708																	11.8	10	1.8	10.9
	412.5	930.72		11.5	10						11.8	11.16	0.64	11.48																	10.9	10	0.9	10.45
	589.6	980.46		11.12	10						412.5	930.72	-518.22	671.61																	11.5	10	1.5	10.75
	65	74.34		12	10						589.6	980.46	-390.86	785.03																	11.12	10	1.12	10.56
	11.3	11.45		11.5	10						65	74.34	-9.34	69.67																	12	10	2	11
	11.4	13.78		10.6	10						11.3	11.45	-0.15	11.375																	11.5	10	1.5	10.75
	785.1	1241.04		10	10						11.4	13.78	-2.38	12.59																	10.6	10	0.6	10.3
	738.3	1185.05		32.5	48.65						785.1	1241.04	-455.94	1013.07																	10	10	0	10
	11.4	12.55		10	17.516						738.3	1185.05	-446.75	961.675																	32.5	48.65	-16.15	40.575
	625.2	1471.7		10.12	26.66						11.4	12.55	-1.15	11.975																	10	17.516	-7.516	13.758
	788.8	1959.23		10.599	15.13						625.2	1471.7	-846.5	1048.45																	10.12	26.66	-16.54	18.39													0.0647059
	861.1	1322.17		10	13.4						788.8	1959.23	-1170.43	1374.01																	10.599	15.13	-4.531	12.8645
	582	812.88		10	13.56						861.1	1322.17	-461.07	1091.63																	10	13.4	-3.4	11.7
	756.5	1131.93		10	12.2						582	812.88	-230.88	697.44																	10	13.56	-3.56	11.78
	846.9	1632.47		10	10.266						756.5	1131.93	-375.43	944.215																	10	12.2	-2.2	11.1
	22.8	204.91		10	11.15						846.9	1632.47	-785.57	1239.68																	10	10.266	-0.266	10.133
	11.9	24.73		10	10.416						22.8	204.91	-182.11	113.855																	10	11.15	-1.15	10.575
	11.9	23.16		435.63	615.71						11.9	24.73	-12.83	18.315																	10	10.416	-0.416	10.208
	11.9	20.76		394.63	439.13						11.9	23.16	-11.26	17.53																	435.63	615.71	-180.08	525.67
	12.3	20.36		283.655	278.91						11.9	20.76	-8.86	16.33																	394.63	439.13	-44.5	416.88
	12.9	23.96		11.82	53.2						12.3	20.36	-8.06	16.33																	283.655	278.91	4.745	281.283
	12.9	23.55		10	21.03						12.9	23.96	-11.06	18.43																	11.82	53.2	-41.38	32.51
	12	15.416		10	17.85						12.9	23.55	-10.65	18.225																	10	21.03	-11.03	15.515
	11.8	11.16		10	17.53						12	15.416	-3.416	13.708																	10	17.85	-7.85	13.925
	612.5	930.72		10	19.86						11.8	11.16	0.64	11.48																	10	17.53	-7.53	13.765
				10	21.11						612.5	930.72	-318.22	771.61																	10	19.86	-9.86	14.93
				10	21.18						589.6	980.46	-390.86	785.03																	10	21.11	-11.11	15.555
				10	15.31							Bias	-117.902																		10	21.18	-11.18	15.59
				10	13.3							STDev	240.529																		10	15.31	-5.31	12.655
				10	6.86							Lower LOA	-589.339																		10	13.3	-3.3	11.65
												Upper LOA	353.534																		10	6.86	3.14	8.43			0	-49.28
																																					2100	-49.28
																																Bias	-39.2783				0	-293.3
																																Stdev	90.6832				2100	-293.3
																																Lower LOA	-217.017				0	194.76
																																Upper LOA	138.461				2100	194.76
